# Supplementary material for: Hybrid de novo genome assembly and centromere characterization of the gray mouse lemur (Microcebus murinus)
Source: BMC Biol. 2017 Nov 16;15:110. doi: 10.1186/s12915-017-0439-6 (PMC5689209; doi:10.1186/s12915-017-0439-6)
Supplement: Supplementary file 2 — Quality assessment and assembly statistics of iterative genome assemblies of Microcebus murinus. Table S2. BioNano Genomics in silico physical map production, conflict resolution, and hybrid scaffolding statistics for two M. murinus assemblies (see Fig. 1). Table S3. Hi-C mapping and Lachesis assembly statistics. Statistics for mapping of Hi-C Illumina reads to BioNano generated assemblies are shown. Mapping percentages are based on a total of 2,094,030,784 sequenced Hi-C Illumina reads. Lachesis generated clustering, ordering, and orienting assembly statistics based on the Hi-C mappings for the two rounds of Lachesis are also shown. Table S4. Pilon error correction. The number of bases and indels corrected by Pilon after the application of PBJelly are shown. The length of corrected indel bases are also shown. Table S5. GATK estimates of SNP and indel error rates. Homozygous alternative (non-reference) alleles provide estimates of base and indel error rates in the assembly. A caveat of this is that assembled Illumina reads and PacBio reads are from different individuals. Table S6. Comparative cytogenetic data showing homologous chromosomes between human and mouse lemur. Data summarized from [29], with addition of the X chromosome (inter intercalated, min minute, prox proximal, ter terminal). Table S7. Mouse lemur chromosome assignments to the 33 Lachesis groups identified herein (see Fig. 4 and Additional file 4: Figure S3). Bold font identifies the 23 chromosomes that are supported by comparative cytogenetic data ([29]; Fig. 4, Additional file 2: Table S6). The remaining 10 chromosomes are putative assignments pending FISH confirmation. Table S8. Microcebus murinus samples used for genetic data presented herein. Mitochondrial haplotype identification for each sample is based on phylogenetic analyses of 1140 bp of the cytochrome-b gene. BCM Baylor College of Medicine, DLC Duke Lemur Center. (XLSX 36 kb) [file 12915_2017_439_MOESM2_ESM.xlsx]

## Sheet: Table S1
Table S1. Quality assessment and assembly statistics of iterative genome assemblies of Microcebus murinus
	Mmur_2.0		BioNano Round 1		Lachesis Round 1		BioNano Round 2		Lachesis Round 2		PBJelly		Pilon (Mmur_3.0)
BUSCO
Complete Single-Copy BUSCOs	2708	0.895799	2686	0.888521	2697	0.89216	2706	0.895137	2690	0.889845	2691	0.890175	2700	0.893152
Complete Duplicated BUSCOs	75	0.0248098	74	0.024479	68	0.0224942	73	0.0241482	65	0.0215018	69	0.022825	72	0.0238174
Fragmented BUSCOs	188	0.0621899	206	0.0681442	183	0.0605359	189	0.0625207	189	0.0625207	195	0.0645055	191	0.0631823
Missing BUSCOs	127	0.0420112	131	0.0433344	143	0.047304	128	0.042342	144	0.0476348	137	0.0453192	132	0.0436652
Total BUSCO groups searched	3023		3023		3023		3023		3023		3023		3023
Mouse Lemur Protein Coding Canonical Transcript Mapping
0-50	33	0.00202218	32	0.0019609	22	0.00134812	26	0.00159323	24	0.00147068	26	0.00159323	20	0.00122557
50-60	53	0.00324775	50	0.00306391	43	0.00263497	50	0.00306391	41	0.00251241	41	0.00251241	39	0.00238985
60-70	95	0.00582144	91	0.00557632	75	0.00459587	80	0.00490226	72	0.00441204	74	0.00453459	74	0.00453459
70-80	131	0.00802745	134	0.00821129	115	0.007047	126	0.00772106	111	0.00680189	120	0.00735339	106	0.0064955
80-90	256	0.0156872	244	0.0149519	255	0.015626	247	0.0151357	243	0.0148906	246	0.0150745	232	0.0142166
90-95	254	0.0155647	246	0.0150745	229	0.0140327	245	0.0150132	234	0.0143391	230	0.014094	231	0.0141553
95-100	15485	0.948894	15509	0.950365	15569	0.954041	15534	0.951897	15581	0.954777	15571	0.954164	15606	0.956309
Total Mapped	16307	0.999265	16306	0.999203	16308	0.999326	16308	0.999326	16306	0.999203	16308	0.999326	16308	0.999326
Mouse Lemur Noncoding Canonical Transcript Mapping
0-50	18	0.00206517	25	0.00286829	23	0.00263883	13	0.00149151	22	0.00252409	15	0.00172097	18	0.00206517
50-60	23	0.00263883	24	0.00275356	23	0.00263883	25	0.00286829	26	0.00298302	24	0.00275356	12	0.00137678
60-70	26	0.00298302	24	0.00275356	25	0.00286829	29	0.00332721	22	0.00252409	28	0.00321248	21	0.00240936
70-80	35	0.0040156	26	0.00298302	29	0.00332721	28	0.00321248	28	0.00321248	27	0.00309775	27	0.00309775
80-90	71	0.00814594	73	0.0083754	70	0.00803121	69	0.00791648	69	0.00791648	71	0.00814594	66	0.00757228
90-95	95	0.0108995	94	0.0107848	95	0.0108995	101	0.0115879	100	0.0114732	98	0.0112437	87	0.00998164
95-100	8398	0.963515	8409	0.964777	8405	0.964318	8406	0.964433	8405	0.964318	8400	0.963745	8448	0.969252
Total Mapped	8666	0.994263	8675	0.995296	8670	0.994722	8671	0.994837	8672	0.994952	8663	0.993919	8679	0.995755
Illumina Mapping Statistics (Assembly reads mapped to reference)
Total Reads											4601407100		4601407100
Duplicates											1168714456	0.253991	1168509163	0.253946
Uniquely Mapped Reads											3105965156	0.904819	3125351395	0.910412
Non-uniquely Mapped Reads											263008832	0.0766188	246899948	0.0719217
Unmapped Reads											63718656	0.0185623	60646594	0.0176663
Reads mapped in proper pairs											2970751368	0.865429	2989614531	0.870872
Assemblathon
Number of scaffolds	10311		10161		7813		8134		7679		7679		7679
Total size of scaffolds	2438804424		2469090855		2492570855		2491435191		2495985191		2490180065		2487714386
Longest scaffold	23116325		33906312		151367110		56348711		155649118		155407162		155207550
Shortest scaffold	271		271		271		60		60		60		60
Number of scaffolds > 1K nt	10293	0.998	10143	0.998	7795	0.998	8115	0.998	7660	0.998	7660	0.998	7660	0.998
Number of scaffolds > 10K nt	2460	0.239	2309	0.227	480	0.061	800	0.098	422	0.055	415	0.054	410	0.053
Number of scaffolds > 100K nt	1203	0.117	977	0.096	61	0.008	372	0.046	52	0.007	52	0.007	52	0.007
Number of scaffolds > 1M nt	651	0.063	461	0.045	39	0.005	272	0.033	39	0.005	39	0.005	39	0.005
Number of scaffolds > 10M nt	18	0.002	45	0.004	33	0.004	80	0.01	33	0.004	33	0.004	33	0.004
Mean scaffold size	236525		242997		319029		306299		325040		324284		323963
Median scaffold size	4628		4564		3416		3558		3354		3318		3315
N50 scaffold length	3711085		6320565		103223157		14483702		93443986		93354572		93316391
L50 scaffold count	190		113		11		49		11		11		11
scaffold %A	28.78		28.43		28.15		28.18		28.11		28.27		28.29
scaffold %C	19.97		19.73		19.54		19.55		19.52		19.63		19.65
scaffold %G	19.98		19.73		19.55		19.55		19.51		19.65		19.67
scaffold %T	28.77		28.41		28.16		28.16		28.12		28.3		28.33
scaffold %N	2.5		3.7		4.6		4.56		4.74		4.15		4.07
scaffold %non-ACGTN	0		0		0		0		0		0		0
Number of scaffold non-ACGTN nt	0		0		0		0		0		0		0
Percentage of assembly in scaffolded contigs	0.992		0.992		0.996		0.996		0.996		0.996		0.996
Percentage of assembly in unscaffolded contigs	0.008		0.008		0.004		0.004		0.004		0.004		0.004
Average number of contigs per scaffold	5.5		5.9		7.7		7.4		7.8		6.8		6.1
Average length of break (>25 Ns) between contigs in scaffold	1327		1835		2203		2186		2253		2332		2600
Number of contigs	56281		59901		59901		60114		60114		51967		46562
Number of contigs in scaffolds	51651		55262		55641		55851		55881		47696		42201
Number of contigs not in scaffolds	4630		4639		4260		4263		4233		4271		4361
Total size of contigs	2377775715		2377799007		2377799007		2377799092		2377799092		2386883684		2386605548
Longest contig	1973305		1973305		1973305		1973305		1973305		2045373		2186063
Shortest contig	75		7		7		3		3		51		29
Number of contigs > 1K nt	45652	0.811	45994	0.768	45994	0.768	46140	0.768	46140	0.768	41981	0.808	38377	0.824
Number of contigs > 10K nt	23086	0.41	23265	0.388	23265	0.388	23310	0.388	23310	0.388	21067	0.405	19382	0.416
Number of contigs > 100K nt	6988	0.124	6963	0.116	6963	0.116	6952	0.116	6952	0.116	6920	0.133	6747	0.145
Number of contigs > 1M nt	49	0.001	49	0.001	49	0.001	49	0.001	49	0.001	68	0.001	97	0.002
Number of contigs > 10M nt	0	0	0	0	0	0	0	0	0	0	0	0	0	0
Mean contig size	42248		39695		39695		39555		39555		45931		51257
Median contig size	5447		4581		4581		4572		4572		5144		5543
N50 contig length	182929		182011		182011		181924		181924		207956		234304
L50 contig count	3449		3458		3458		3461		3461		3025		2661
contig %A	29.51		29.52		29.51		29.52		29.51		29.49		29.49
contig %C	20.49		20.48		20.48		20.49		20.49		20.48		20.48
contig %G	20.49		20.49		20.49		20.49		20.48		20.5		20.5
contig %T	29.51		29.5		29.52		29.5		29.51		29.53		29.53
contig %N	0		0		0		0		0		0		0
contig %non-ACGTN	0		0		0		0		0		0		0
Number of contig non-ACGTN nt	0		0		0		0		0		0		0

## Sheet: Table S2
Table S2. BioNano Genomics in silico physical map production, conflict resolution, and hybrid scaffolding statistics for two M. murinus assemblies (see Figure 1).
	Mmur2.0	Post Lachesis Round 1
Sequences processed	10311	7813
Total in silico physical maps generated	1329	73
Total length of the original sequence entries (bp)	2438804424	2492570855
Total length of filtered in silico physical maps (bp)	2388236656	2459776812
In silico physical map N50	3746121	103748685
Global nick frequency (nicks/100kb)	13	13
NGS scaffolds conflicting with BNG maps	330	36
BNG maps conflicting with NGS scaffolds	367	395
Putative conflicts across all scaffolds	419	419
Cuts performed	346	308
Hybrid scaffolds formed	597	299
Hybrid scaffold N50 (Mb)	6.815	15.247
Longest hybrid scaffold (Mb)	33.781	56.591

## Sheet: Table S3
Table S3. Hi-C mapping and Lachesis assembly statistics. Statistics for mapping of Hi-C Illumina reads to BioNano generated assemblies are shown. Mapping percentages are based on a total of 2,094,030,784 sequenced Hi-C Illumina reads. Lachesis generated clustering, ordering and orienting assembly statistics based on the Hi-C mappings for the two rounds of Lachesis are also shown.
Hi-C Illumina read mapping statistics
	Lachesis Round 1	%	Lachesis Round 2	%
Uniquely Mapped Reads	1890635695	0.9029	1890642527	0.9029
Non-uniquely Mapped Reads	181541471	0.0867	181537216	0.0867
Unmapped Reads	21853618	0.0104	21851041	0.0104
Reads mapped in proper pairs	827129743	0.395	827098968	0.395
Mapped Reads after Lachesis Preprocessing	1658366836	0.7919	1658402878	0.792
Lachesis assembly statistics
	Lachesis Round 1				Lachesis Round 2
	Contig Count	Count %	Contig Length	Length %	Contig Count	Count %	Contig Length	Length%
BioNano Input	10161		2469090855		8134		2491435191
Lachesis Clustering	8470	0.8336	2440693281	0.9885	6934	0.8525	2469157104	0.9911
Lachesis Ordering	2381	0.2343	2415597094	0.9783	488	0.06	2442983229	0.9806
Lachesis High Orientation Quality	1836	0.1807	2408546143	0.9755	413	0.0508	2442278039	0.9803

## Sheet: Table S4
Table S4. Pilon error correction. The number of bases and indels corrected by Pilon after the application of PBJelly are shown. The length of corrected indel bases are also shown.
Pilon Error Correction
Base	540621
Insert Count	791550
Insert Length (bp)	1032222
Deletion Count	304339
Deletion Length (bp)	597799

## Sheet: Table S5
Table S5. GATK estimates of SNP and indel error rates. Homozygous alternative (non-reference) alleles provide estimates of base and indel error rates in the assembly. A caveat of this is that assembled Illumina reads and PacBio reads are from different individuals.
	Pilon (Mmur_3.0)
SNPs
Average Sequencing Depth (X)	122.5
Homozygous Alternative SNPs	153595
Base Error Rate	6.4e-05
Heterozygous SNPs	8516186
Heterozygosity	0.003568
Indels
Average Sequencing Depth (X)	85.1
Homozygous Alternative Indels	444617
Homozygous Alternative Bases (bp)	830957
Heterozygous Indels	1463750
Heterozygous Alt Bases (bp)	4372620

## Sheet: Table S6
Table S6. Comparative cytogenetic data showing homologous chromosomes between human and mouse lemur. Data summarized from Warter et al. (2005) with addition of the X chromosome (inter = intercalated; min = minute; prox = proximal; ter = terminal).
Human	Mouse lemur
Chromosomes	Chromosomes
1	2, 17 prox, 27
2	4 ter, 8
3+21	1, 31, 32
4	4 prox, 14 ter, 28, 29, 30
5	12, 23
6	6, 14 prox
7	11, 17 inter
8	9 prox, min
9	10
10	15, 25
11	5
12+22	7, 21
13	13
14+15	3, 9 ter
16	17 ter, 20
17	16
18	19
19	22, 24
20	18
X	X

## Sheet: Table S7
Table S7. Mouse lemur chromosome assignments to the 33 Lachesis groups identified herein (see Figure 4 and Supplementary Figure S3). Bold font identifes the 23 chromosomes that are supported by comparative cytogenetic data (Warter et al. 2005; Figure 4, Supplementary Table S6). The remaining 10 chromosomes are putative assignments pending FISH confirmation.
Mouse Lemur Chromosome	Lachesis Group
1	Lach_5
2	Lach_15
2	Lach_17
3	Lach_2
4	Lach_14
5	Lach_4
6	Lach_0
7	Lach_6
8	Lach_18
8	Lach_23
8	Lach_24
9	Lach_3
10	Lach_9
11	Lach_8
12	Lach_7
13	Lach_11
14	Lach_10
15	Lach_13
16	Lach_19
17	Lach_20
18	Lach_21
19	Lach_12
20	Lach_16
21	Lach_0
22	Lach_28
23	Lach_27
24	Lach_30
25	Lach_29
26	Lach_25
27	Lach_26
28	Lach_30
29	Lach_31
30	Lach_32
31	Lach_22
32	Lach_25
X	Lach_1

## Sheet: Table S8
Table S8. Microcebus murinus samples used for genetic data presented herein. Mitochondrial haplotype identification for each sample is based on phylogenetic analyses of 1,140 bp of the cytochrome-b gene. BCM = Baylor College of Medicine, DLC = Duke Lemur Center.
Data Type	BCM ID	Sex	Source for DNA	Animal ID	mtDNA Haplotype ID	Age	NCBI SRA Link or Accession Number
Sanger	N/A	female	BAC library, liver, kidney	#8	M. ganzhorni	N/A	SRA Link
Illumina	34356	female	Liver*	#8	M. ganzhorni	N/A	SAMN03121888
PacBio CX	37514	female	Kidney	DLC 1886F (Citronella)	M. murinus	4y	SAMN03463713
PacBio CX	34648	male	Liver	DLC 7006M (Rosehip)	M. murinus	12y	SRX1029479
Hi-C	38027	female	fibroblast cells	DLC 7030 (Wasabi)	M. ganzhorni	7y	SRX2015357
BNG	38027	female	blood	DLC 7030 (Wasabi)	M. ganzhorni	6y	ftp://ftp.ncbi.nlm.nih.gov/pub/supplementary_data/bionanomaps.csv
* Note: High molecular weight DNA was generated by Pieter De Jong from both liver and kidney samples. This DNA was used to generate the BAC library and stored as agarose plugs which were delivered to the Broad Institute for Sanger sequencing and to BCM for Illumina sequencing.
