# Supplementary material for: Hybrid de novo genome assembly and centromere characterization of the gray mouse lemur (Microcebus murinus)
Source: BMC Biol. 2017 Nov 16;15:110. doi: 10.1186/s12915-017-0439-6 (PMC5689209; doi:10.1186/s12915-017-0439-6)
Supplement: Supplementary file 10 — Read length statistics and graphs for PacBio RS I and RS II sequence data (see tabs below). (XLSX 55 kb) [file 12915_2017_439_MOESM10_ESM.xlsx]

## Sheet: Combined Chart
Additional file 10: Read length statistics and graphs for PacBio RS I and RS II sequence data (see tabs below).
	RSI	RSII
Reads	16462083	3166686
Base (bp)	44899517782	19919433170
Mean Read Length	2727.45	6290.31
Std. Dev. Read Length	2968.43	4557.39
Median Read Length	1759	5323
	RSI	RSII
38000	0	3.15788e-07
37750	0	6.31575e-07
37500	0	6.31575e-07
37250	0	9.47363e-07
37000	0	1.26315e-06
36750	0	1.57894e-06
36500	0	1.57894e-06
36250	0	1.57894e-06
36000	0	1.89473e-06
35750	0	1.89473e-06
35500	0	3.78945e-06
35250	0	4.42103e-06
35000	0	6.31575e-06
34750	0	7.89469e-06
34500	0	9.47363e-06
34250	0	1.10526e-05
34000	0	1.23157e-05
33750	0	1.42104e-05
33500	0	1.54736e-05
33250	0	1.73683e-05
33000	0	1.89473e-05
32750	0	2.21051e-05
32500	0	2.46314e-05
32250	0	2.99998e-05
32000	0	3.59998e-05
31750	0	4.10524e-05
31500	0	4.67366e-05
31250	0	5.46312e-05
31000	0	6.34733e-05
30750	0	7.38943e-05
30500	0	8.36837e-05
30250	0	9.59994e-05
30000	0	0.000105789
29750	0	0.000123473
29500	0	0.000132947
29250	0	0.000150631
29000	0	0.000173052
28750	0	0.000191051
28500	0	0.000221999
28250	0	0.00025263
28000	0	0.000285788
27750	6.07457e-08	0.000321472
27500	6.07457e-08	0.000368524
27250	6.07457e-08	0.000416524
27000	6.07457e-08	0.000464839
26750	1.82237e-07	0.000536839
26500	3.64474e-07	0.000600944
26250	4.2522e-07	0.00066947
26000	5.46711e-07	0.000754732
25750	6.68202e-07	0.000842205
25500	8.50439e-07	0.000948942
25250	1.09342e-06	0.00104431
25000	1.82237e-06	0.00115894
24750	2.06535e-06	0.00128968
24500	2.61206e-06	0.00145546
24250	3.4625e-06	0.00162504
24000	4.9204e-06	0.00180852
23750	6.07457e-06	0.00200904
23500	7.59321e-06	0.00223483
23250	1.00838e-05	0.00249693
23000	1.35463e-05	0.00278304
22750	1.64013e-05	0.00307356
22500	2.0289e-05	0.00341082
22250	2.50272e-05	0.00375756
22000	3.1527e-05	0.0041504
21750	3.85127e-05	0.00459313
21500	4.61667e-05	0.00508765
21250	5.5643e-05	0.00560933
21000	6.82174e-05	0.00617744
20750	8.46187e-05	0.00681185
20500	0.000102842	0.0075088
20250	0.000120094	0.00826448
20000	0.000146944	0.00908647
19750	0.000175008	0.00995047
19500	0.000209633	0.0109209
19250	0.000248693	0.0119709
19000	0.000297897	0.0131017
18750	0.000356152	0.0143326
18500	0.000430869	0.0156839
18250	0.000517735	0.0171106
18000	0.00061511	0.0186953
17750	0.000740247	0.0204131
17500	0.000892232	0.0222747
17250	0.00107234	0.0242711
17000	0.00128374	0.0264718
16750	0.00154069	0.028766
16500	0.00183124	0.0312977
16250	0.00216911	0.034035
16000	0.00256432	0.0369563
15750	0.00300806	0.0400892
15500	0.00352944	0.0435986
15250	0.00411965	0.0471979
15000	0.00476525	0.0511048
14750	0.00550708	0.0553067
14500	0.0063515	0.0596867
14250	0.00728152	0.0644112
14000	0.00832422	0.069412
13750	0.00946557	0.0747378
13500	0.0107203	0.0803667
13250	0.012096	0.0863821
13000	0.0135978	0.0927206
12750	0.0152128	0.0993796
12500	0.0169484	0.106375
12250	0.0188133	0.113773
12000	0.0208251	0.121514
11750	0.022966	0.129621
11500	0.0252247	0.138145
11250	0.0276537	0.147109
11000	0.0302101	0.156427
10750	0.0329145	0.166265
10500	0.0357446	0.176526
10250	0.0387391	0.18723
10000	0.0418671	0.198401
9750	0.0451626	0.210087
9500	0.0486433	0.222088
9250	0.0522386	0.234543
9000	0.0560422	0.247509
8750	0.0599739	0.261025
8500	0.0641301	0.274997
8250	0.0684803	0.289486
8000	0.0729832	0.304583
7750	0.077704	0.320143
7500	0.0826264	0.336251
7250	0.087759	0.352994
7000	0.0931456	0.370176
6750	0.098779	0.387992
6500	0.104736	0.406348
6250	0.111114	0.425288
6000	0.118108	0.444837
5750	0.125838	0.464727
5500	0.134612	0.485223
5250	0.1446	0.506199
5000	0.155893	0.527719
4750	0.168497	0.549797
4500	0.182592	0.572469
4250	0.198226	0.59558
4000	0.215643	0.618935
3750	0.234889	0.642962
3500	0.25652	0.667369
3250	0.280729	0.692317
3000	0.307973	0.717519
2750	0.338596	0.743156
2500	0.372837	0.769153
2250	0.41132	0.795481
2000	0.454367	0.822097
1750	0.501972	0.848688
1500	0.554322	0.875139
1250	0.61169	0.901394
1000	0.673234	0.926818
750	0.737813	0.951178
500	0.805663	0.973408
250	0.893192	0.991943
0	1	1

## Sheet: PacBio RSI
reads	16462083
sum	44899517782
mean	2727.45
std.dev	2968.43
median	1759
readLength	Count
27750..27999	1	27750	6.07457e-08
27500..27749	0	27500	6.07457e-08
27250..27499	0	27250	6.07457e-08
27000..27249	0	27000	6.07457e-08
26750..26999	2	26750	1.82237e-07
26500..26749	3	26500	3.64474e-07
26250..26499	1	26250	4.2522e-07
26000..26249	2	26000	5.46711e-07
25750..25999	2	25750	6.68202e-07
25500..25749	3	25500	8.50439e-07
25250..25499	4	25250	1.09342e-06
25000..25249	12	25000	1.82237e-06
24750..24999	4	24750	2.06535e-06
24500..24749	9	24500	2.61206e-06
24250..24499	14	24250	3.4625e-06
24000..24249	24	24000	4.9204e-06
23750..23999	19	23750	6.07457e-06
23500..23749	25	23500	7.59321e-06
23250..23499	41	23250	1.00838e-05
23000..23249	57	23000	1.35463e-05
22750..22999	47	22750	1.64013e-05
22500..22749	64	22500	2.0289e-05
22250..22499	78	22250	2.50272e-05
22000..22249	107	22000	3.1527e-05
21750..21999	115	21750	3.85127e-05
21500..21749	126	21500	4.61667e-05
21250..21499	156	21250	5.5643e-05
21000..21249	207	21000	6.82174e-05
20750..20999	270	20750	8.46187e-05
20500..20749	300	20500	0.000102842
20250..20499	284	20250	0.000120094
20000..20249	442	20000	0.000146944
19750..19999	462	19750	0.000175008
19500..19749	570	19500	0.000209633
19250..19499	643	19250	0.000248693
19000..19249	810	19000	0.000297897
18750..18999	959	18750	0.000356152
18500..18749	1230	18500	0.000430869
18250..18499	1430	18250	0.000517735
18000..18249	1603	18000	0.00061511
17750..17999	2060	17750	0.000740247
17500..17749	2502	17500	0.000892232
17250..17499	2965	17250	0.00107234
17000..17249	3480	17000	0.00128374
16750..16999	4230	16750	0.00154069
16500..16749	4783	16500	0.00183124
16250..16499	5562	16250	0.00216911
16000..16249	6506	16000	0.00256432
15750..15999	7305	15750	0.00300806
15500..15749	8583	15500	0.00352944
15250..15499	9716	15250	0.00411965
15000..15249	10628	15000	0.00476525
14750..14999	12212	14750	0.00550708
14500..14749	13901	14500	0.0063515
14250..14499	15310	14250	0.00728152
14000..14249	17165	14000	0.00832422
13750..13999	18789	13750	0.00946557
13500..13749	20656	13500	0.0107203
13250..13499	22646	13250	0.012096
13000..13249	24723	13000	0.0135978
12750..12999	26586	12750	0.0152128
12500..12749	28572	12500	0.0169484
12250..12499	30700	12250	0.0188133
12000..12249	33118	12000	0.0208251
11750..11999	35245	11750	0.022966
11500..11749	37182	11500	0.0252247
11250..11499	39986	11250	0.0276537
11000..11249	42084	11000	0.0302101
10750..10999	44521	10750	0.0329145
10500..10749	46588	10500	0.0357446
10250..10499	49297	10250	0.0387391
10000..10249	51493	10000	0.0418671
9750..9999	54250	9750	0.0451626
9500..9749	57300	9500	0.0486433
9250..9499	59186	9250	0.0522386
9000..9249	62615	9000	0.0560422
8750..8999	64725	8750	0.0599739
8500..8749	68419	8500	0.0641301
8250..8499	71613	8250	0.0684803
8000..8249	74128	8000	0.0729832
7750..7999	77713	7750	0.077704
7500..7749	81033	7500	0.0826264
7250..7499	84494	7250	0.087759
7000..7249	88674	7000	0.0931456
6750..6999	92738	6750	0.098779
6500..6749	98063	6500	0.104736
6250..6499	104998	6250	0.111114
6000..6249	115137	6000	0.118108
5750..5999	127250	5750	0.125838
5500..5749	144431	5500	0.134612
5250..5499	164434	5250	0.1446
5000..5249	185907	5000	0.155893
4750..4999	207489	4750	0.168497
4500..4749	232022	4500	0.182592
4250..4499	257379	4250	0.198226
4000..4249	286719	4000	0.215643
3750..3999	316821	3750	0.234889
3500..3749	356096	3500	0.25652
3250..3499	398529	3250	0.280729
3000..3249	448497	3000	0.307973
2750..2999	504117	2750	0.338596
2500..2749	563672	2500	0.372837
2250..2499	633522	2250	0.41132
2000..2249	708634	2000	0.454367
1750..1999	783679	1750	0.501972
1500..1749	861794	1500	0.554322
1250..1499	944399	1250	0.61169
1000..1249	1013145	1000	0.673234
750..999	1063100	750	0.737813
500..749	1116953	500	0.805663
250..499	1440913	250	0.893192
0..249	1758275	0	1

## Sheet: PacBio RSII
reads	3166686
sum	19919433170
mean	6290.31
std.dev	4557.39
median	5323
readLength	Count
38000..38249	1	38000	3.15788e-07
37750..37999	1	37750	6.31575e-07
37500..37749	0	37500	6.31575e-07
37250..37499	1	37250	9.47363e-07
37000..37249	1	37000	1.26315e-06
36750..36999	1	36750	1.57894e-06
36500..36749	0	36500	1.57894e-06
36250..36499	0	36250	1.57894e-06
36000..36249	1	36000	1.89473e-06
35750..35999	0	35750	1.89473e-06
35500..35749	6	35500	3.78945e-06
35250..35499	2	35250	4.42103e-06
35000..35249	6	35000	6.31575e-06
34750..34999	5	34750	7.89469e-06
34500..34749	5	34500	9.47363e-06
34250..34499	5	34250	1.10526e-05
34000..34249	4	34000	1.23157e-05
33750..33999	6	33750	1.42104e-05
33500..33749	4	33500	1.54736e-05
33250..33499	6	33250	1.73683e-05
33000..33249	5	33000	1.89473e-05
32750..32999	10	32750	2.21051e-05
32500..32749	8	32500	2.46314e-05
32250..32499	17	32250	2.99998e-05
32000..32249	19	32000	3.59998e-05
31750..31999	16	31750	4.10524e-05
31500..31749	18	31500	4.67366e-05
31250..31499	25	31250	5.46312e-05
31000..31249	28	31000	6.34733e-05
30750..30999	33	30750	7.38943e-05
30500..30749	31	30500	8.36837e-05
30250..30499	39	30250	9.59994e-05
30000..30249	31	30000	0.000105789
29750..29999	56	29750	0.000123473
29500..29749	30	29500	0.000132947
29250..29499	56	29250	0.000150631
29000..29249	71	29000	0.000173052
28750..28999	57	28750	0.000191051
28500..28749	98	28500	0.000221999
28250..28499	97	28250	0.00025263
28000..28249	105	28000	0.000285788
27750..27999	113	27750	0.000321472
27500..27749	149	27500	0.000368524
27250..27499	152	27250	0.000416524
27000..27249	153	27000	0.000464839
26750..26999	228	26750	0.000536839
26500..26749	203	26500	0.000600944
26250..26499	217	26250	0.00066947
26000..26249	270	26000	0.000754732
25750..25999	277	25750	0.000842205
25500..25749	338	25500	0.000948942
25250..25499	302	25250	0.00104431
25000..25249	363	25000	0.00115894
24750..24999	414	24750	0.00128968
24500..24749	525	24500	0.00145546
24250..24499	537	24250	0.00162504
24000..24249	581	24000	0.00180852
23750..23999	635	23750	0.00200904
23500..23749	715	23500	0.00223483
23250..23499	830	23250	0.00249693
23000..23249	906	23000	0.00278304
22750..22999	920	22750	0.00307356
22500..22749	1068	22500	0.00341082
22250..22499	1098	22250	0.00375756
22000..22249	1244	22000	0.0041504
21750..21999	1402	21750	0.00459313
21500..21749	1566	21500	0.00508765
21250..21499	1652	21250	0.00560933
21000..21249	1799	21000	0.00617744
20750..20999	2009	20750	0.00681185
20500..20749	2207	20500	0.0075088
20250..20499	2393	20250	0.00826448
20000..20249	2603	20000	0.00908647
19750..19999	2736	19750	0.00995047
19500..19749	3073	19500	0.0109209
19250..19499	3325	19250	0.0119709
19000..19249	3581	19000	0.0131017
18750..18999	3898	18750	0.0143326
18500..18749	4279	18500	0.0156839
18250..18499	4518	18250	0.0171106
18000..18249	5018	18000	0.0186953
17750..17999	5440	17750	0.0204131
17500..17749	5895	17500	0.0222747
17250..17499	6322	17250	0.0242711
17000..17249	6969	17000	0.0264718
16750..16999	7265	16750	0.028766
16500..16749	8017	16500	0.0312977
16250..16499	8668	16250	0.034035
16000..16249	9251	16000	0.0369563
15750..15999	9921	15750	0.0400892
15500..15749	11113	15500	0.0435986
15250..15499	11398	15250	0.0471979
15000..15249	12372	15000	0.0511048
14750..14999	13306	14750	0.0553067
14500..14749	13870	14500	0.0596867
14250..14499	14961	14250	0.0644112
14000..14249	15836	14000	0.069412
13750..13999	16865	13750	0.0747378
13500..13749	17825	13500	0.0803667
13250..13499	19049	13250	0.0863821
13000..13249	20072	13000	0.0927206
12750..12999	21087	12750	0.0993796
12500..12749	22152	12500	0.106375
12250..12499	23426	12250	0.113773
12000..12249	24514	12000	0.121514
11750..11999	25673	11750	0.129621
11500..11749	26994	11500	0.138145
11250..11499	28384	11250	0.147109
11000..11249	29507	11000	0.156427
10750..10999	31156	10750	0.166265
10500..10749	32492	10500	0.176526
10250..10499	33897	10250	0.18723
10000..10249	35376	10000	0.198401
9750..9999	37006	9750	0.210087
9500..9749	38002	9500	0.222088
9250..9499	39441	9250	0.234543
9000..9249	41060	9000	0.247509
8750..8999	42799	8750	0.261025
8500..8749	44247	8500	0.274997
8250..8499	45882	8250	0.289486
8000..8249	47808	8000	0.304583
7750..7999	49271	7750	0.320143
7500..7749	51011	7500	0.336251
7250..7499	53020	7250	0.352994
7000..7249	54409	7000	0.370176
6750..6999	56417	6750	0.387992
6500..6749	58130	6500	0.406348
6250..6499	59975	6250	0.425288
6000..6249	61905	6000	0.444837
5750..5999	62987	5750	0.464727
5500..5749	64904	5500	0.485223
5250..5499	66425	5250	0.506199
5000..5249	68147	5000	0.527719
4750..4999	69915	4750	0.549797
4500..4749	71794	4500	0.572469
4250..4499	73184	4250	0.59558
4000..4249	73960	4000	0.618935
3750..3999	76084	3750	0.642962
3500..3749	77289	3500	0.667369
3250..3499	79002	3250	0.692317
3000..3249	79807	3000	0.717519
2750..2999	81185	2750	0.743156
2500..2749	82325	2500	0.769153
2250..2499	83372	2250	0.795481
2000..2249	84285	2000	0.822097
1750..1999	84204	1750	0.848688
1500..1749	83764	1500	0.875139
1250..1499	83141	1250	0.901394
1000..1249	80509	1000	0.926818
750..999	77142	750	0.951178
500..749	70393	500	0.973408
250..499	58695	250	0.991943
0..249	25515	0	1
